# Supplementary material for: Photocatalytic Degradation of Organic Pollutants—Nile Blue, Methylene Blue, and Bentazon Herbicide—Using NiO-ZnO Nanocomposite
Source: Nanomaterials (Basel). 2024 Mar 5;14(5):470. doi: 10.3390/nano14050470 (PMC10935274; doi:10.3390/nano14050470)
Supplement: Supplementary file 1 [file nanomaterials-14-00470-s001.zip]

Archive with 1 entries (1 files):
- nanomaterials-2878955-supplementary.pdf
